# Supplementary material for: The Effect of Cadence on Shank Muscle Oxygen Consumption and Deoxygenation in Relation to Joint Specific Power and Cycling Kinematics
Source: PLoS One. 2017 Jan 6;12(1):e0169573. doi: 10.1371/journal.pone.0169573 (PMC5217861; doi:10.1371/journal.pone.0169573)
Supplement: S1 Dataset — (XLSX) [file pone.0169573.s002.xlsx]

## Sheet: Sheet1
Sub	gas_perc_phys_60	gas_perc_phys_70	gas_perc_phys_80	gas_perc_phys_90	gas_perc_phys_100	gas_perc_phys_110	ta_perc_phys_60	ta_perc_phys_70	ta_perc_phys_80	ta_perc_phys_90	ta_perc_phys_100	ta_perc_phys_110	hip_power_60	hip_power_70	hip_power_80	hip_power_90	hip_power_100	hip_power_110	knee_power_60	knee_power_70	knee_power_80	knee_power_90	knee_power_100	knee_power_110	ank_power_60	ank_power_70	ank_power_80	ank_power_90	ank_power_100	ank_power_110	Weight	VO2peak	OBLA_W	OBLA_Wkg	WattCad	Peak_Lactate	Peak_HR	Peak_MaxWatt	LA_Resting	LA_cad60	LA_cad70	LA_cad80	LA_cad90	LA_cad100	LA_cad110	hf_cad60	hf_cad70	hf_cad80	hf_cad90
1	0.0680379	0.0815272	0.0877681	0.0707974	0.125758	0.119789	0.0217893	0.0294551	0.0194879	0.0192516	0.0382017	0.0592359	20.1591	20.1288	17.6	14.9695	8.22154	9.3293	46.7627	46.3893	50.4412	51.9184	61.4428	67.3936	2.22998	2.40645	3.3747	4.22963	4.65015	4.71203	83.5	4491	201	2.40719	150	15.84	192	337.5	0.67	1.06	1.04	0.99	1.18	1.48	1.87	135	139	143	149
2	0.0650419	0.0623264	0.0720151	0.0864386	0.0881888	0.0754768	0.0387343	0.0303485	0.0273875	0.0535861	0.0595805	0.0607045	34.5532	30.1804	22.6016	18.4417	9.70596	9.86737	47.2357	49.5349	59.914	69.4464	75.3459	79.966	7.46161	8.28181	4.30533	5.16683	6.81899	7.70355	78.4	4620	258	3.29082	195	10.36	195	387.5	2.2	1.34	1.51	1.55	1.8	2.19	3.46	135	136	138	149
3	0.0584577	0.0581001	0.0570218	0.0582237	0.0648448	0.0632504	0.0247328	0.0279397	0.0279937	0.0246792	0.0310307	0.0349031	33.9341	36.4947	36.0885	34.235	32.2351	33.3505	37.4375	36.8862	36.5947	39.586	43.2696	49.6979	6.18032	3.42225	4.45157	5.07757	6.01395	6.55221	72.7	3908	204	2.80605	155	10.68	174	350	1.3	2.28	2.79	3.02	3.27	4.27	5.06	135	144	147	151
4	0.0419739	0.0442529	0.0541294	0.05375	0.0529513	0.0530244	0.0193721	0.0145615	0.0207053	0.021538	0.0226441	0.0242435	32.2291	32.0384	26.3098	25.2752	23.6408	19.28	33.1122	36.3251	41.9629	45.9672	56.7484	68.2313	6.85912	7.89629	7.55261	8.47572	8.82845	6.74916	83.7	4061	204	2.43728	155	10.57	198	337.5	0.5	0.74	0.84	1.05	1.24	1.7	2.94	132	134	141	148
5	0.0386993	0.0455802	0.0547998	0.0442568	0.0472564	0.0680837	0.0238228	0.0316356	0.0376448	0.0447198	0.0580064	0.0596025	31.0134	26.1026	23.6526	25.4665	23.9256	9.6414	54.2998	60.9892	64.5429	66.0991	75.6512	93.8304	6.92511	8.08526	10.1439	11.2651	10.9446	10.5893	78.9	4905	256	3.24461	190	13.21	189	412.5	1.27	1.03	1.05	1.4	1.39	1.99	3.2	125	129	132	134
6	0.0423539	0.0371144	0.0395499	0.0407737	0.0427492	0.0496812	0.013158	0.00843971	0.0102441	0.0154194	0.0303639	0.041391	39.9635	34.3177	32.5847	27.9629	22.5027	19.6021	34.8998	41.4884	51.7154	56.346	62.7999	74.5394	6.47125	5.46372	3.48962	3.29899	3.33299	4.84694	82.3	4699	251	3.04982	190	10.7	181	375	1.3	0.93	0.76	1.01	1.09	1.33	1.54	121	124	128	133
7	0.151827	0.157764	0.206577	0.199847	0.211652	0.217529	0.0520239	0.0528929	0.0560674	0.0569762	0.0710198	0.0808587	37.9359	33.6426	27.0785	19.0681	9.61877	10.9352	35.0355	36.2938	41.727	49.5781	61.7379	70.4287	7.781	7.98507	10.6444	11.914	10.8041	9.29931	84.8	4383	232	2.73585	175	14.68	190	400	0.94	1.22	1.07	1.3	1.41	1.29	1.9	123	127	133	137
8	0.0520542	0.068066	0.0609618	0.0768245	0.0733543	0.0707664	0.0312637	0.0210409	0.0220597	0.0628366	0.0553926	0.0731098	35.5751	25.1057	22.2313	14.1575	7.80668	7.36807	35.0479	41.9189	47.2754	62.1726	76.6105	90.3586	12.1918	11.9201	12.2582	11.3061	11.4994	12.4579	84	5440	229	2.72619	170	14.54	182	400	1.15	1.06	1.43	1.91	2.38	3.17	4.66	114	117	121	126
9	0.143319	0.130607	0.126712	0.105158	0.104217	0.0982778	0.0540667	0.0499779	0.0601166	0.106516	0.12842	0.134785	42.3039	38.2896	34.8359	28.064	18.5878	24.9097	45.6233	53.441	59.2777	71.3003	83.3067	92.4255	12.7916	11.1156	10.6008	8.94577	8.975	8.50461	103.2	6126	304	2.94574	230	10.41	177	450	0.61	0.81	0.9	1.38	1.45	1.73	2.87	113	120	126	130
10	0.0655332	0.0691288	0.0731482	0.0747712	0.0758369	0.0671513	0.0111601	0.013015	0.0143294	0.020344	0.0262569	0.0440742	39.7573	38.9757	37.6926	35.5488	27.8738	21.6889	25.7264	28.2195	35.7286	40.1161	52.672	56.4338	11.9398	10.4442	9.03017	7.48823	8.56159	11.165	73	4475	227	3.10959	170	14.98	188	375	1.35	0.95	0.98	1.08	1.36	1.59	2.02	128	127	130	134
11	0.0532476	0.0639019	0.0663974	0.0742102	0.0754248	0.0688548	0.0189369	0.0177912	0.0278765	0.0448609	0.068479	0.0795826	26.7175	23.9358	20.3254	16.7678	15.297	10.8316	31.4853	36.4681	41.2231	46.3229	54.2283	70.7798	6.88782	6.94054	7.67844	7.53259	7.14638	6.27116	82.3	4340	203	2.46659	150	14.48	168	337.5	1	0.92	0.98	1.14	1.67	2.64	4.34	98	102	108	116
12	0.0661864	0.0676829	0.0616793	0.0497103	0.0517025	0.0505003	0.044571	0.0356831	0.0427377	0.0528226	0.0570511	0.0698961	42.3488	38.7311	35.6146	29.0029	29.5807	27.3318	25.3977	26.7779	29.9447	32.854	38.4206	49.9732	7.60673	7.76193	10.3227	12.9428	14.1161	15.2471	80.9	3942	208	2.57108	155	13.12	165	337.5	0.72	0.87	0.99	1.14	1.52	2.34	3.62	110	116	124	130
13	0.0424757	0.0470923	0.0552544	0.0519825	0.0548037	0.0535965	0.0134957	0.0145155	0.0256087	0.0350518	0.0530697	0.055175	39.7338	38.6506	36.2151	33.954	31.4507	30.5545	36.3301	42.5173	48.3006	57.1856	66.3551	78.4539	2.53152	2.70271	2.52824	4.20884	4.2673	3.13711	74.3	4099	221	2.97443	165	11.49	181	337.5	1.35	1.29	1.59	1.5	2.04	2.58	4.25	119	120	125	130
[truncated: 214 more columns]
